# Supplementary material for: Analysis of the Chaotic Component of Photoplethysmography and Its Association with Hemodynamic Parameters
Source: Entropy (Basel). 2023 Nov 24;25(12):1582. doi: 10.3390/e25121582 (PMC10742563; doi:10.3390/e25121582)
Supplement: Supplementary file 1 [file entropy-25-01582-s001.zip]

Archive with 1 entries (1 files):
- entropy-2622939-supplementary.pdf
